# Supplementary material for: Conway–Bromage–Lyndon (CBL): an exact, dynamic representation of k-mer sets
Source: Bioinformatics. 2024 Jun 28;40(Suppl 1):i48–57. doi: 10.1093/bioinformatics/btae217 (PMC11211824; doi:10.1093/bioinformatics/btae217)
Supplement: btae217_Supplementary_Data [file btae217_supplementary_data.zip]

Archive with 4 entries (3 files):
- btae217_Supplementary_Data/
- btae217_Supplementary_Data/Martayan.215.sup.pdf
- btae217_Supplementary_Data/oup-authoring-template.cls
- btae217_Supplementary_Data/reference.bib
