# Supplementary material for: Conway–Bromage–Lyndon (CBL): an exact, dynamic representation of k-mer sets
Source: Bioinformatics. 2024 Jun 28;40(Suppl 1):i48–57. doi: 10.1093/bioinformatics/btae217 (PMC11211824; doi:10.1093/bioinformatics/btae217)
Supplement: btae217_Supplementary_Data [file btae217_supplementary_data.zip › btae217_Supplementary_Data/reference.bib]

@article{wittler2023general,
  title={General encoding of canonical k-mers},
  author={Wittler, Roland},
  journal={Peer Community Journal},
  volume={3},
  year={2023}
}
@article{holley2016bloom,
  title={Bloom Filter Trie: an alignment-free and reference-free data structure for pan-genome storage},
  author={Holley, Guillaume and Wittler, Roland and Stoye, Jens},
  journal={Algorithms for Molecular Biology},
  volume={11},
  number={1},
  pages={1--9},
  year={2016},
  publisher={BioMed Central}
}
@article{agret2020redoak,
  title={RedOak: a reference-free and alignment-free structure for indexing a collection of similar genomes},
  author={Agret, Cl{\'e}ment and Chateau, Annie and Droc, Gaetan and Sarah, Gautier and Mancheron, Alban and Ruiz, Manuel},
  journal={bioRxiv},
  pages={2020--12},
  year={2020},
  publisher={Cold Spring Harbor Laboratory}
}


@article{marcus2014splitmem,
  title={SplitMEM: a graphical algorithm for pan-genome analysis with suffix skips},
  author={Marcus, Shoshana and Lee, Hayan and Schatz, Michael C},
  journal={Bioinformatics},
  volume={30},
  number={24},
  pages={3476--3483},
  year={2014},
  publisher={Oxford University Press}
}
@inproceedings{chikhi2014representation,
  title={On the representation of de Bruijn graphs},
  author={Chikhi, Rayan and Limasset, Antoine and Jackman, Shaun and Simpson, Jared T and Medvedev, Paul},
  booktitle={Research in Computational Molecular Biology: 18th Annual International Conference, RECOMB 2014, Pittsburgh, PA, USA, April 2-5, 2014, Proceedings 18},
  pages={35--55},
  year={2014},
  organization={Springer}
}
@article{alipanahi2021succinct,
  title={Succinct dynamic de Bruijn graphs},
  author={Alipanahi, Bahar and Kuhnle, Alan and Puglisi, Simon J and Salmela, Leena and Boucher, Christina},
  journal={Bioinformatics},
  volume={37},
  number={14},
  pages={1946--1952},
  year={2021},
  publisher={Oxford University Press}
}
@article{alanko2021buffering,
  title={Buffering updates enables efficient dynamic de Bruijn graphs},
  author={Alanko, Jarno and Alipanahi, Bahar and Settle, Jonathen and Boucher, Christina and Gagie, Travis},
  journal={Computational and structural biotechnology journal},
  volume={19},
  pages={4067--4078},
  year={2021},
  publisher={Elsevier}
}
@article{crawford2018practical,
  title={Practical dynamic de Bruijn graphs},
  author={Crawford, Victoria G and Kuhnle, Alan and Boucher, Christina and Chikhi, Rayan and Gagie, Travis},
  journal={Bioinformatics},
  volume={34},
  number={24},
  pages={4189--4195},
  year={2018},
  publisher={Oxford University Press}
}
@article{conway2011succinct,
  title={Succinct data structures for assembling large genomes},
  author={Conway, Thomas C and Bromage, Andrew J},
  journal={Bioinformatics},
  volume={27},
  number={4},
  pages={479--486},
  year={2011},
  publisher={Oxford University Press}
}
@article{alanko2022succinct,
  title={Succinct k-mer sets using subset rank queries on the spectral burrows-wheeler transform},
  author={Alanko, Jarno N and Puglisi, Simon J and Vuohtoniemi, Jaakko},
  journal={bioRxiv},
  pages={2022--05},
  year={2022},
  publisher={Cold Spring Harbor Laboratory}
}

@article{conway2012gossamer,
  title={Gossamer—a resource-efficient de novo assembler},
  author={Conway, Thomas and Wazny, Jeremy and Bromage, Andrew and Zobel, Justin and Beresford-Smith, Bryan},
  journal={Bioinformatics},
  volume={28},
  number={14},
  pages={1937--1938},
  year={2012},
  publisher={Oxford University Press}
}
@article{sladky2023masked,
  title={Masked superstrings as a unified framework for textual k-mer set representations},
  author={Sladk{\`y}, Ond{\v{r}}ej and Vesel{\`y}, Pavel and B{\v{r}}inda, Karel},
  journal={bioRxiv},
  pages={2023--02},
  year={2023},
  publisher={Cold Spring Harbor Laboratory}
}

@article{pibiri2022sparse,
  title={Sparse and skew hashing of k-mers},
  author={Pibiri, Giulio Ermanno},
  journal={Bioinformatics},
  volume={38},
  number={Supplement\_1},
  pages={i185--i194},
  year={2022},
  publisher={Oxford University Press}
}
@article{marchet2021blight,
  title={BLight: efficient exact associative structure for k-mers},
  author={Marchet, Camille and Kerbiriou, Mael and Limasset, Antoine},
  journal={Bioinformatics},
  volume={37},
  number={18},
  pages={2858--2865},
  year={2021},
  publisher={Oxford University Press}
}
@article{holley2020bifrost,
  title={Bifrost: highly parallel construction and indexing of colored and compacted de Bruijn graphs},
  author={Holley, Guillaume and Melsted, P{\'a}ll},
  journal={Genome biology},
  volume={21},
  number={1},
  pages={1--20},
  year={2020},
  publisher={BioMed Central}
}
@article{chikhi2013space,
  title={Space-efficient and exact de Bruijn graph representation based on a Bloom filter},
  author={Chikhi, Rayan and Rizk, Guillaume},
  journal={Algorithms for Molecular Biology},
  volume={8},
  pages={1--9},
  year={2013},
  publisher={Springer}
}
@article{pandey2018squeakr,
  title={Squeakr: an exact and approximate k-mer counting system},
  author={Pandey, Prashant and Bender, Michael A and Johnson, Rob and Patro, Rob},
  journal={Bioinformatics},
  volume={34},
  number={4},
  pages={568--575},
  year={2018},
  publisher={Oxford University Press}
}
@article{marchet2021data,
  title={Data structures based on k-mers for querying large collections of sequencing data sets},
  author={Marchet, Camille and Boucher, Christina and Puglisi, Simon J and Medvedev, Paul and Salson, Mika{\"e}l and Chikhi, Rayan},
  journal={Genome Research},
  volume={31},
  number={1},
  pages={1--12},
  year={2021},
  publisher={Cold Spring Harbor Lab}
}
@misc{almodaresi2022incrementally,
  title={An incrementally updatable and scalable system for large-scale sequence search using the Bentley--Saxe transformation},
  author={Almodaresi, Fatemeh and Khan, Jamshed and Madaminov, Sergey and Ferdman, Michael and Johnson, Rob and Pandey, Prashant and Patro, Rob},
  journal={Bioinformatics},
  volume={38},
  number={12},
  pages={3155--3163},
  year={2022},
  publisher={Oxford University Press}
}
@article{cracco2023extremely,
  title={Extremely fast construction and querying of compacted and colored de Bruijn graphs with GGCAT},
  author={Cracco, Andrea and Tomescu, Alexandru I},
  journal={Genome Research},
  pages={gr--277615},
  year={2023},
  publisher={Cold Spring Harbor Lab}
}
@article{alanko2023themisto,
    author = {Alanko, Jarno N and Vuohtoniemi, Jaakko and Mäklin, Tommi and Puglisi, Simon J},
    title = "{Themisto: a scalable colored k-mer index for sensitive pseudoalignment against hundreds of thousands of bacterial genomes}",
    journal = {Bioinformatics},
    volume = {39},
    number = {Supplement\_1},
    pages = {i260-i269},
    year = {2023},
    month = {06},
    abstract = "{}",
    issn = {1367-4811},
    doi = {10.1093/bioinformatics/btad233},
    url = {https://doi.org/10.1093/bioinformatics/btad233},
    eprint = {https://academic.oup.com/bioinformatics/article-pdf/39/Supplement\_1/i260/50741469/btad233.pdf},
}


@article{chikhi2021data,
  title={Data structures to represent a set of k-long DNA sequences},
  author={Chikhi, Rayan and Holub, Jan and Medvedev, Paul},
  journal={ACM Computing Surveys (CSUR)},
  volume={54},
  number={1},
  pages={1--22},
  year={2021},
  publisher={ACM New York, NY, USA}
}

@article{guo2019degsm,
  title={deGSM: memory scalable construction of large scale de Bruijn graph},
  author={Guo, Hongzhe and Fu, Yilei and Gao, Yan and Li, Junyi and Wang, Yadong and Liu, Bo},
  journal={IEEE/ACM transactions on computational biology and bioinformatics},
  volume={18},
  number={6},
  pages={2157--2166},
  year={2019},
  publisher={IEEE}
}


@Article{fan2023fulgor,
author={Fan, Jason
and Khan, Jamshed
and Singh, Noor Pratap
and Pibiri, Giulio Ermanno
and Patro, Rob},
title={Fulgor: a fast and compact k-mer index for large-scale matching and color queries},
journal={Algorithms for Molecular Biology},
year={2024},
month={Jan},
day={22},
volume={19},
number={1},
pages={3},
abstract={The problem of sequence identification or matching---determining the subset of reference sequences from a given collection that are likely to contain a short, queried nucleotide sequence---is relevant for many important tasks in Computational Biology, such as metagenomics and pangenome analysis. Due to the complex nature of such analyses and the large scale of the reference collections a resource-efficient solution to this problem is of utmost importance. This poses the threefold challenge of representing the reference collection with a data structure that is efficient to query, has light memory usage, and scales well to large collections. To solve this problem, we describe an efficient colored de Bruijn graph index, arising as the combination of a k-mer dictionary with a compressed inverted index. The proposed index takes full advantage of the fact that unitigs in the colored compacted de Bruijn graph are monochromatic (i.e., all k-mers in a unitig have the same set of references of origin, or color). Specifically, the unitigs are kept in the dictionary in color order, thereby allowing for the encoding of the map from k-mers to their colors in as little as 1 + o(1) bits per unitig. Hence, one color per unitig is stored in the index with almost no space/time overhead. By combining this property with simple but effective compression methods for integer lists, the index achieves very small space. We implement these methods in a tool called Fulgor, and conduct an extensive experimental analysis to demonstrate the improvement of our tool over previous solutions. For example, compared to Themisto---the strongest competitor in terms of index space vs. query time trade-off---Fulgor requires significantly less space (up to 43{\%} less space for a collection of 150,000 Salmonella enterica genomes), is at least twice as fast for color queries, and is 2--6{\$}{\$}{\backslash}times{\$}{\$}faster to construct.},
issn={1748-7188},
doi={10.1186/s13015-024-00251-9},
url={https://doi.org/10.1186/s13015-024-00251-9}
}


@inproceedings{fan2023spectrum,
  title={Spectrum preserving tilings enable sparse and modular reference indexing},
  author={Fan, Jason and Khan, Jamshed and Pibiri, Giulio Ermanno and Patro, Rob},
  booktitle={International Conference on Research in Computational Molecular Biology},
  pages={21--40},
  year={2023},
  organization={Springer}
}


@article{khan2022scalable,
  title={Scalable, ultra-fast, and low-memory construction of compacted de Bruijn graphs with Cuttlefish 2},
  author={Khan, Jamshed and Kokot, Marek and Deorowicz, Sebastian and Patro, Rob},
  journal={Genome biology},
  volume={23},
  number={1},
  pages={190},
  year={2022},
  publisher={Springer}
}
@article{andreace2023comparing,
  title={Comparing methods for constructing and representing human pangenome graphs},
  author={Andreace, Francesco and Lechat, Pierre and Dufresne, Yoann and Chikhi, Rayan},
  journal={Genome Biology},
  volume={24},
  number={1},
  pages={274},
  year={2023},
  publisher={Springer}
}
@article{bycroft2017genome,
  title={Genome-wide genetic data on\~{} 500,000 UK Biobank participants},
  author={Bycroft, Clare and Freeman, Colin and Petkova, Desislava and Band, Gavin and Elliott, Lloyd T and Sharp, Kevin and Motyer, Allan and Vukcevic, Damjan and Delaneau, Olivier and O’Connell, Jared and others},
  journal={BioRxiv},
  pages={166298},
  year={2017},
  publisher={Cold Spring Harbor Laboratory}
}
@inproceedings{loukides2021bidirectional,
  title={Bidirectional string anchors: A new string sampling mechanism},
  author={Loukides, Grigorios and Pissis, Solon},
  booktitle={ESA 2021-29th Annual European Symposium on Algorithms},
  volume={204},
  pages={1--21},
  year={2021}
}
@article{ayad2023text,
  title={Text Indexing for Long Patterns: Anchors are All you Need},
  author={Ayad, Lorraine AK and Loukides, Grigorios and Pissis, Solon P},
  journal={Proceedings of the VLDB Endowment},
  volume={16},
  number={9},
  pages={2117--2131},
  year={2023},
  publisher={VLDB Endowment}
}
@article{muggli2019building,
  title={Building large updatable colored de Bruijn graphs via merging},
  author={Muggli, Martin D and Alipanahi, Bahar and Boucher, Christina},
  journal={Bioinformatics},
  volume={35},
  number={14},
  pages={i51--i60},
  year={2019},
  publisher={Oxford University Press}
}
@article{horsfield2023accurate,
  title={Accurate and fast graph-based pangenome annotation and clustering with ggCaller},
  author={Horsfield, Samuel T and Tonkin-Hill, Gerry and Croucher, Nicholas J and Lees, John A},
  journal={Genome Research},
  volume={33},
  number={9},
  pages={1622--1637},
  year={2023},
  publisher={Cold Spring Harbor Lab}
}
@article{kuronen2023pan,
  title={PAN-GWES: Pangenome-spanning epistasis and co-selection analysis via de Bruijn graphs},
  author={Kuronen, Juri and Horsfield, Samuel and Pontinen, Anna K and Arredondo-Alonso, Sergio and Thorpe, Harry and Gladstone, Rebecca and Willems, Rob J L and Bentley, Stephen D and Croucher, Nicholas J and Pensar, Johan and others},
  journal={bioRxiv},
  pages={2023--09},
  year={2023},
  publisher={Cold Spring Harbor Laboratory}
}
@article{shibuya2022efficient,
  title={Efficient reconciliation of genomic datasets of high similarity},
  author={Shibuya, Yoshihiro and Belazzougui, Djamal and Kucherov, Gregory},
  journal={bioRxiv},
  pages={2022--06},
  year={2022},
  publisher={Cold Spring Harbor Laboratory}
}
@article{lemane2022kmtricks,
  title={Kmtricks: efficient and flexible construction of bloom filters for large sequencing data collections},
  author={Lemane, T{\'e}o and Medvedev, Paul and Chikhi, Rayan and Peterlongo, Pierre},
  journal={Bioinformatics Advances},
  volume={2},
  number={1},
  pages={vbac029},
  year={2022},
  publisher={Oxford University Press}
}
@article{bankevich2022multiplex,
  title={Multiplex de Bruijn graphs enable genome assembly from long, high-fidelity reads},
  author={Bankevich, Anton and Bzikadze, Andrey V and Kolmogorov, Mikhail and Antipov, Dmitry and Pevzner, Pavel A},
  journal={Nature biotechnology},
  volume={40},
  number={7},
  pages={1075--1081},
  year={2022},
  publisher={Nature Publishing Group US New York}
}


@inproceedings{limasset2017fast,
  title={Fast and scalable minimal perfect hashing for massive key sets},
  author={Limasset, Antoine and Rizk, Guillaume and Chikhi, Rayan and Peterlongo, Pierre},
  booktitle={16th International Symposium on Experimental Algorithms (Vol. 11)},
  pages={1--11},
  year={2017},
  organization={SEA 2017}
}
@article{karasikov2020metagraph,
  title={Metagraph: Indexing and analysing nucleotide archives at petabase-scale},
  author={Karasikov, Mikhail and Mustafa, Harun and Danciu, Daniel and Barber, Christopher and Zimmermann, Marc and R{\"a}tsch, Gunnar and Kahles, Andr{\'e}},
  journal={BioRxiv},
  pages={2020--10},
  year={2020},
  publisher={Cold Spring Harbor Laboratory}
}
@article{marchet2020reindeer,
  title={REINDEER: efficient indexing of k-mer presence and abundance in sequencing datasets},
  author={Marchet, Camille and Iqbal, Zamin and Gautheret, Daniel and Salson, Mika{\"e}l and Chikhi, Rayan},
  journal={Bioinformatics},
  volume={36},
  number={Supplement\_1},
  pages={i177--i185},
  year={2020},
  publisher={Oxford University Press}
}
@inproceedings{bowe2012succinct,
  title={Succinct de Bruijn graphs},
  author={Bowe, Alexander and Onodera, Taku and Sadakane, Kunihiko and Shibuya, Tetsuo},
  booktitle={International workshop on algorithms in bioinformatics},
  pages={225--235},
  year={2012},
  organization={Springer}
}
@inproceedings{alanko2023small,
  title={Small Searchable $\kappa$-Spectra via Subset Rank Queries on the Spectral Burrows-Wheeler Transform},
  author={Alanko, Jarno N and Puglisi, Simon J and Vuohtoniemi, Jaakko},
  booktitle={SIAM Conference on Applied and Computational Discrete Algorithms (ACDA23)},
  pages={225--236},
  year={2023},
  organization={SIAM}
}

@inproceedings{ferragina2000opportunistic,
  title={Opportunistic data structures with applications},
  author={Ferragina, Paolo and Manzini, Giovanni},
  booktitle={Proceedings 41st annual symposium on foundations of computer science},
  pages={390--398},
  year={2000},
  organization={IEEE}
}

@article{pibiri2021rank,
  title={Rank/select queries over mutable bitmaps},
  author={Pibiri, Giulio Ermanno and Kanda, Shunsuke},
  journal={Information Systems},
  volume={99},
  pages={101756},
  year={2021},
  publisher={Elsevier}
}

@article{marchini2020compact,
  title={Compact Fenwick trees for dynamic ranking and selection},
  author={Marchini, Stefano and Vigna, Sebastiano},
  journal={Software: Practice and Experience},
  volume={50},
  number={7},
  pages={1184--1202},
  year={2020},
  publisher={Wiley Online Library}
}
@inproceedings{pibiri2017dynamic,
  title={Dynamic elias-fano representation},
  author={Pibiri, Giulio Ermanno and Venturini, Rossano},
  booktitle={28th Annual symposium on combinatorial pattern matching (CPM 2017)},
  year={2017},
  organization={Schloss Dagstuhl-Leibniz-Zentrum fuer Informatik}
}

@inproceedings{vigna2008broadword,
  title={Broadword implementation of rank/select queries},
  author={Vigna, Sebastiano},
  booktitle={International Workshop on Experimental and Efficient Algorithms},
  pages={154--168},
  year={2008},
  organization={Springer}
}

@article{gog2014optimized,
  title={Optimized succinct data structures for massive data},
  author={Gog, Simon and Petri, Matthias},
  journal={Software: Practice and Experience},
  volume={44},
  number={11},
  pages={1287--1314},
  year={2014},
  publisher={Wiley Online Library}
}

@inproceedings{zhou2013space,
  title={Space-efficient, high-performance rank and select structures on uncompressed bit sequences},
  author={Zhou, Dong and Andersen, David G and Kaminsky, Michael},
  booktitle={Experimental Algorithms: 12th International Symposium, SEA 2013, Rome, Italy, June 5-7, 2013. Proceedings 12},
  pages={151--163},
  year={2013},
  organization={Springer}
}


@inproceedings{bille2017fast,
  title={Fast dynamic arrays},
  author={Bille, Philip and Christiansen, Anders Roy and Ettienne, Mikko Berggren and G{\o}rtz, Inge Li},
  booktitle={25th European Symposium on Algorithms},
  pages={16-1},
  year={2017},
  organization={ESA 2017}
}

@article{zheng2020improved,
  title={Improved design and analysis of practical minimizers},
  author={Zheng, Hongyu and Kingsford, Carl and Mar{\c{c}}ais, Guillaume},
  journal={Bioinformatics},
  volume={36},
  number={Supplement\_1},
  pages={i119--i127},
  year={2020},
  publisher={Oxford University Press}
}

@article{sawada2017practical,
  title={Practical algorithms to rank necklaces, Lyndon words, and de Bruijn sequences},
  author={Sawada, Joe and Williams, Aaron},
  journal={Journal of Discrete Algorithms},
  volume={43},
  pages={95--110},
  year={2017},
  publisher={Elsevier}
}

@book{lothaire1997combinatorics,
  title={Combinatorics on words},
  author={Lothaire, Monsieur},
  volume={17},
  year={1997},
  publisher={Cambridge university press}
}
@article{nurk2022complete,
  title={The complete sequence of a human genome},
  author={Nurk, Sergey and Koren, Sergey and Rhie, Arang and Rautiainen, Mikko and Bzikadze, Andrey V and Mikheenko, Alla and Vollger, Mitchell R and Altemose, Nicolas and Uralsky, Lev and Gershman, Ariel and others},
  journal={Science},
  volume={376},
  number={6588},
  pages={44--53},
  year={2022},
  publisher={American Association for the Advancement of Science}
}

@inproceedings{donges2022dynamic,
  title={On dynamic bitvector implementations},
  author={D{\"o}nges, Saska and Puglisi, Simon J and Raman, Rajeev},
  booktitle={2022 Data Compression Conference (DCC)},
  pages={252--261},
  year={2022},
  organization={IEEE}
}

@inproceedings{leis2013adaptive,
  title={The adaptive radix tree: ARTful indexing for main-memory databases},
  author={Leis, Viktor and Kemper, Alfons and Neumann, Thomas},
  booktitle={2013 IEEE 29th International Conference on Data Engineering (ICDE)},
  pages={38--49},
  year={2013},
  organization={IEEE}
}
